# Supplementary material for: Axially Growing Carbon Quantum Ribbon with 2D Stacking Control for High‐Stability Solar Cell
Source: Adv Sci (Weinh). 2024 Jul 19;11(35):2400817. doi: 10.1002/advs.202400817 (PMC11425258; doi:10.1002/advs.202400817)
Supplement: Supplementary file 2 — Supporting Information [file ADVS-11-2400817-s003.xlsx]

## Sheet: Sheet1
Volt (V)	J (mA/cm^2)	Volt (V)	J (mA/cm^2)
-1.5	-7.76433	1.5	28.803
-1.48	-7.9381	1.48	27.3987
-1.46	-7.85681	1.46	26.9032
-1.44	-7.86497	1.44	26.1516
-1.42	-7.83552	1.42	25.4399
-1.4	-7.8156	1.4	24.6493
-1.38	-7.79981	1.38	23.9084
-1.36	-7.78555	1.36	23.1044
-1.34	-7.76793	1.34	22.2706
-1.32	-7.75094	1.32	21.5174
-1.3	-7.78677	1.3	20.7441
-1.28	-7.74517	1.28	20.0817
-1.26	-7.66954	1.26	19.4436
-1.24	-7.64611	1.24	18.7206
-1.22	-7.58271	1.22	18.0466
-1.2	-7.60228	1.2	17.2984
-1.18	-7.65645	1.18	16.5306
-1.16	-7.62651	1.16	15.8436
-1.14	-7.64804	1.14	15.1464
-1.12	-7.59026	1.12	14.5477
-1.1	-7.48646	1.1	13.9763
-1.08	-7.45917	1.08	13.3224
-1.06	-7.39427	1.06	12.7086
-1.04	-7.42587	1.04	12.0908
-1.02	-7.47651	1.02	11.4442
-1	-7.44433	1	10.8011
-0.98	-7.45289	0.98	10.1944
-0.96	-7.37982	0.96	9.57963
-0.94	-7.27112	0.94	8.9351
-0.92	-7.24251	0.92	8.32905
-0.9	-7.18375	0.9	7.78176
-0.88	-7.22365	0.88	7.2063
-0.86	-7.28019	0.86	6.71024
-0.84	-7.24552	0.84	6.18188
-0.82	-7.24117	0.82	5.60143
-0.8	-7.15362	0.8	5.07809
-0.78	-7.04292	0.78	4.49328
-0.76	-7.00849	0.76	3.95373
-0.74	-6.95041	0.74	3.47968
-0.72	-6.9927	0.72	2.9632
-0.7	-7.04496	0.7	2.52371
-0.68	-7.00797	0.68	2.05305
-0.66	-6.9917	0.66	1.53539
-0.64	-6.90265	0.64	1.05331
-0.62	-6.80636	0.62	0.59731
-0.6	-6.76868	0.6	0.10181
-0.58	-6.7077	0.58	-0.25672
-0.56	-6.74766	0.56	-0.73465
-0.54	-6.78346	0.54	-1.05852
-0.52	-6.72341	0.52	-1.41026
-0.5	-6.70384	0.5	-1.76461
-0.48	-6.60165	0.48	-2.04933
-0.46	-6.5092	0.46	-2.3134
-0.44	-6.4706	0.44	-2.53558
-0.42	-6.41043	0.42	-2.76585
-0.4	-6.42627	0.4	-2.95305
-0.38	-6.4301	0.38	-3.12958
-0.36	-6.36051	0.36	-3.3225
-0.34	-6.32275	0.34	-3.54448
-0.32	-6.22151	0.32	-3.69111
-0.3	-6.14293	0.3	-3.87959
-0.28	-6.12465	0.28	-3.99044
-0.26	-6.05364	0.26	-4.04898
-0.24	-6.06846	0.24	-4.16832
-0.22	-6.04776	0.22	-4.24604
-0.2	-5.96091	0.2	-4.39794
-0.18	-5.90759	0.18	-4.57096
-0.16	-5.80807	0.16	-4.66539
-0.14	-5.74679	0.14	-4.79096
-0.12	-5.71726	0.12	-4.82906
-0.1	-5.64709	0.1	-4.83892
-0.08	-5.63539	0.08	-4.92177
-0.06	-5.5479	0.06	-4.96688
-0.04	-5.48961	0.04	-5.1139
-0.02	-5.4188	0.02	-5.27518
0	-5.35107	0	-5.34459
0.02	-5.25709	-0.02	-5.45218
0.04	-5.17108	-0.04	-5.46548
0.06	-5.02443	-0.06	-5.44954
0.08	-4.94003	-0.08	-5.51117
0.1	-4.82188	-0.1	-5.54067
0.12	-4.79604	-0.12	-5.66497
0.14	-4.78565	-0.14	-5.80954
0.16	-4.68361	-0.16	-5.86105
0.18	-4.62038	-0.18	-5.95036
0.2	-4.4552	-0.2	-5.94531
0.22	-4.26186	-0.22	-5.9153
0.24	-4.1457	-0.24	-5.96413
0.26	-3.99653	-0.26	-5.98238
0.28	-3.92906	-0.28	-6.09851
0.3	-3.87866	-0.3	-6.23311
0.32	-3.73225	-0.32	-6.27562
0.34	-3.59492	-0.34	-6.34715
0.36	-3.37436	-0.36	-6.33458
0.38	-3.13632	-0.38	-6.30037
0.4	-2.94521	-0.4	-6.34168
0.42	-2.71923	-0.42	-6.35662
0.44	-2.54826	-0.44	-6.47332
0.46	-2.34736	-0.46	-6.59889
0.48	-2.05143	-0.48	-6.63338
0.5	-1.76236	-0.5	-6.70155
0.52	-1.45327	-0.52	-6.67838
0.54	-1.02976	-0.54	-6.63905
0.56	-0.69068	-0.56	-6.67455
0.58	-0.28367	-0.58	-6.68441
0.6	0.22357	-0.6	-6.78492
0.62	0.65137	-0.62	-6.90169
0.64	1.11024	-0.64	-6.93311
0.66	1.57981	-0.66	-6.98662
0.68	2.06222	-0.68	-6.96406
0.7	2.52054	-0.7	-6.9368
0.72	2.98086	-0.72	-6.97153
0.74	3.48774	-0.74	-7.00347
0.76	4.00671	-0.76	-7.01929
0.78	4.47957	-0.78	-7.07075
0.8	5.03869	-0.8	-7.14797
0.82	5.62982	-0.82	-7.17779
0.84	6.1698	-0.84	-7.1955
0.86	6.76144	-0.86	-7.22356
0.88	7.29239	-0.88	-7.25803
0.9	7.7924	-0.9	-7.28569
0.92	8.36802	-0.92	-7.31309
0.94	8.91339	-0.94	-7.34125
0.96	9.55847	-0.96	-7.40778
0.98	10.2354	-0.98	-7.40561
1	10.8397	-1	-7.36898
1.02	11.4908	-1.02	-7.38945
1.04	12.0648	-1.04	-7.3722
1.06	12.6188	-1.06	-7.4535
1.08	13.257	-1.08	-7.55093
1.1	13.8707	-1.1	-7.56626
1.12	14.5943	-1.12	-7.62334
1.14	15.3468	-1.14	-7.59683
1.16	16.0119	-1.16	-7.53648
1.18	16.7202	-1.18	-7.5542
1.2	17.355	-1.2	-7.54129
1.22	17.9682	-1.22	-7.63045
1.24	18.6677	-1.24	-7.73966
1.26	19.3843	-1.26	-7.75404
1.28	20.0844	-1.28	-7.80424
1.3	20.8236	-1.3	-7.7689
1.32	21.59	-1.32	-7.7057
1.34	22.3346	-1.34	-7.71966
1.36	23.085	-1.36	-7.71237
1.38	23.8345	-1.38	-7.7962
1.4	24.62	-1.4	-7.88895
1.42	25.4309	-1.42	-7.90114
1.44	26.2194	-1.44	-7.93557
1.46	26.9962	-1.46	-7.88947
1.48	27.7815	-1.48	-7.9461
1.5	28.547	-1.5	-7.49875
